# Supplementary material for: Collision Tumor of the Ovary: Adult Granulosa Cell Tumor and Mesonephric-like Adenocarcinoma
Source: Diagnostics (Basel). 2024 Jul 2;14(13):1412. doi: 10.3390/diagnostics14131412 (PMC11241221; doi:10.3390/diagnostics14131412)
Supplement: Supplementary file 1 [file diagnostics-14-01412-s001.zip]

Archive with 1 entries (1 files):
- diagnostics-3065444-supplementary.pdf
